# Supplementary material for: Domesticating Vigna Stipulacea: A Potential Legume Crop With Broad Resistance to Biotic Stresses
Source: Front Plant Sci. 2019 Dec 6;10:1607. doi: 10.3389/fpls.2019.01607 (PMC6909428; doi:10.3389/fpls.2019.01607)
Supplement: Supplementary file 1 [file Table_1.xlsx]

## Sheet: Sup. Table 1
Supplementary Table 1. Genotype and phenotype data of the F2 plants derived from isi1 x WT.
ID of F2 plant	Rate of imbibed seeds (%)	scf0015_6804429 on CESA7	scf0015_7009873 on NUP1
1	0	C/T	G/A
2	0	C	G
3	0	C/T	G/A
4	100	T	A
5	0	C/T	G/A
6	0	C/T	G/A
7	0	C/T	G/A
8	100	T	A
9	5	C	G
10	0	C/T	G/A
11	0	C/T	G/A
12	0	C/T	G/A
13	0	C	G
14	0	C	G
15	0	C/T	G/A
16	0	C/T	G/A
17	0	C	G
18	0	C	G
19	0	C/T	G/A
20	0	C	G
21	0	C/T	G/A
22	0	C/T	G/A
23	0	C	G
24	100	T	A
25	0	C/T	G/A
26	0	C/T	G/A
27	100	T	A
28	0	C/T	G/A
29	0	C/T	G/A
30	0	C/T	G/A
31	0	C	G
32	100	T	A
33	100	T	A
34	0	C	G
35	0	C	G
36	0	C/T	G/A
37	0	C	G
38	0	C/T	G/A
39	0	C	G
40	0	C	G
41	100	T	A
42	100	T	A
43	0	C	G
44	0	C	G
45	100	T	A
46	0	C/T	G/A
47	0	C/T	G/A
48	0	C/T	G/A
49	100	T	A
50	100	T	A
51	0	C	G
52	100	T	A
53	100	T	A
54	0	C/T	G/A
55	100	T	A
56	0	C/T	G/A
57	0	C/T	G/A
58	0	C/T	G/A
59	5	C/T	G/A
60	100	T	A
61	0	C	G
62	0	C/T	G/A
63	100	T	A
64	100	T	A
65	100	T	A
66	0	C/T	G/A
67	100	T	A
68	0	T	A
69	0	C	G
70	0	C/T	G/A
71	100	T	A
72	0	C	G
73	100	T	A
74	100	T	A
75	0	C/T	G/A
76	0	C	G
77	0	C/T	G/A
78	100	T	A
79	0	C/T	G/A
80	100	T	A
81	0	C/T	G/A
82	100	T	A
83	0	C	G
84	0	C/T	G/A
85	0	C/T	G/A
86	100	T	A
87	0	C	G
88	0	C/T	G/A
89	0	C/T	G/A
90	0	C	G
91	0	C/T	G/A
92	0	C/T	G/A
93	0	C/T	G/A
94	100	T	A
95	0	C/T	G/A
96	0	C/T	G/A
97	0	C/T	G/A
98	0	C/T	G/A
99	0	C/T	G/A
100	0	C/T	G/A
101	0	C/T	G/A
102	5	C	G
103	0	C/T	G/A
104	0	C/T	G/A
105	0	C/T	G/A
106	0	C/T	G/A
107	100	T	A
108	0	C/T	G/A
109	0	C/T	G/A
110	100	T	A
111	0	C	G
112	0	C/T	G/A
113	100	T	A
114	100	T	A
115	0	C/T	G/A
116	0	C	G
117	0	C	G
118	0	C/T	G/A
119	0	C/T	G/A
120	0	C/T	G/A
121	0	C/T	G/A
122	0	C/T	G/A
123	0	C/T	G/A
124	0	C/T	G/A
125	100	T	A
126	0	C/T	G/A
127	0	C/T	G/A
128	0	C	G
129	0	C/T	G/A
130	0	C/T	A
131	0	C	G
132	0	C/T	G/A
133	0	C/T	G/A
134	0	C/T	G/A
135	0	C/T	G/A
136	0	C/T	G/A
137	100	T	A
138	0	C	G
139	0	C/T	G/A
140	0	C/T	G/A
141	0	C/T	G/A
142	0	C/T	G/A
143	0	C/T	G/A
144	0	C/T	G/A
145	0	C/T	G/A
146	0	C	G
147	100	T	A
148	0	C	G
149	0	C	G
150	0	C/T	G/A
151	100	T	A
152	100	T	A
153	0	C/T	G/A
154	0	C/T	G/A
155	0	C/T	G/A
156	100	T	A
157	100	T	A
158	0	C/T	G/A
159	100	T	A
160	0	C/T	G/A
161	0	C/T	G/A
162	0	C/T	G/A
163	0	C/T	G/A
164	100	T	A
165	100	T	A
166	0	C/T	G/A
167	0	C/T	G/A
168	0	C	G
169	0	C	G
170	0	C/T	G/A
171	0	C/T	G/A
172	0	C/T	G/A
173	0	C	G
174	0	C/T	G/A
175	100	T	A
176	0	C	G
177	0	C/T	G/A
178	100	T	A
179	0	C/T	G/A
180	0	C	G
181	0	C/T	G/A
182	0	C/T	G/A
183	0	C/T	G/A
184	100	T	A
185	0	C/T	G/A
186	100	T	A
187	100	T	A
188	0	C	G
189	0	C	G
190	0	C/T	G/A
191	0	C/T	G/A
192	0	C	G
193	0	C/T	G/A
194	0	C/T	G/A
195	5	C	G
196	0	C	G
197	0	C/T	G/A
198	100	T	A
199	0	C/T	G/A
200	100	T	A
201	0	C/T	G/A
202	0	C/T	G/A
203	0	C/T	G/A
204	0	C	G
205	0	C/T	G/A
206	0	C	G
207	0	C	G
208	0	C	G
209	0	C/T	G/A
210	0	C/T	G/A
211	0	C/T	G/A
212	0	C/T	G/A
213	0	C	G
214	0	C/T	G/A
215	0	C/T	G/A
216	0	C	G
217	0	C	G
218	100	T	A
219	0	C/T	G/A
220	0	C/T	G/A
221	0	C/T	G/A
222	0	C/T	G/A
223	0	C/T	G/A
224	0	C/T	G/A
225	100	T	A
226	0	C/T	G/A
227	0	C/T	G/A
228	0	C	G
229	0	C	G
230	0	C/T	G/A
231	0	C/T	G/A
232	0	C/T	G/A
233	0	C/T	G/A
234	0	C/T	G/A
235	100	T	A
236	0	C	G
237	0	C	G
238	0	C/T	G/A
239	0	C/T	G/A
240	100	T	A
241	0	C/T	G/A
242	0	C/T	G/A
243	0	C/T	G/A
244	100	T	A
245	0	C	G
246	0	C/T	G/A
247	0	C	G
248	0	C	G
249	0	C	G
250	0	C	G
251	100	T	G/A
252	0	C	G
253	0	C/T	G/A
254	0	C/T	G/A
255	0	C	G
256	100	T	A
257	0	C	G
258	100	T	A
259	0	C/T	G/A
260	100	T	A
261	0	C	G
262	100	T	A
263	0	C	G
264	0	C	G
265	0	C/T	G/A
266	0	C/T	G/A
267	0	C/T	G/A
268	0	C/T	G/A
269	0	C/T	G/A
270	0	C	G
271	100	T	A
272	0	C/T	G/A
273	0	C	G
274	0	C	G
275	0	C	G/A
276	0	C/T	G/A
277	0	C/T	G/A
278	0	C	G
279	0	C	G
280	0	C/T	G/A

## Sheet: Sup. Table 2
Supplementary Table 2. Genotype and phenotype data of F3 plants derived from isi1 x WT.
Parental ID	ID of F3 plant	Rate of imbibed seeds (%)	scf0015_6804429 on CESA7	scf0015_7009873 on NUP1
130	1	0	C/T	A
130	2	0	C	A
130	3	100	T	A
130	4	100	T	A
130	5	0	C/T	A
130	6	0	C	A
130	7	0	C/T	A
130	8	100	T	A
130	9	0	C	A
130	10	0	C/T	A
130	11	0	C/T	A
130	12	100	T	A
130	13	0	C	A
130	14	0	C/T	A
130	15	0	C	A
130	16	0	C/T	A
251	1	100	T	G/A
251	2	100	T	G/A
251	3	100	T	G
251	4	100	T	G/A
251	5	100	T	G/A
251	6	100	T	G
251	7	100	T	G/A
251	8	100	T	A
251	9	100	T	G/A
251	10	100	T	G/A
251	11	100	T	G/A
251	12	100	T	A
251	13	100	T	G/A
251	14	100	T	A
251	15	100	T	G/A
251	16	100	T	G/A
275	1	5	C	G
275	2	0	C	G/A
275	3	0	C	G/A
275	4	0	C	G/A
275	5	0	C	A
275	6	0	C	G/A
275	7	0	C	G/A
275	8	5	C	A
275	9	0	C	A
275	10	0	C	G/A
275	11	0	C	G
275	12	0	C	G
275	13	0	C	A
275	14	0	C	A
275	15	0	C	G
275	16	0	C	G/A
